# Supplementary material for: Novel Grade Classification Tool with Lipidomics for Indica Rice Eating Quality Evaluation
Source: Foods. 2023 Feb 23;12(5):944. doi: 10.3390/foods12050944 (PMC10000924; doi:10.3390/foods12050944)
Supplement: Supplementary file 1 [file foods-12-00944-s001.zip]

Archive with 1 entries (1 files):
- foods-2088628-supplementary.pdf
